# Supplementary material for: Risk factors for patients with acute hospital-acquired symptomatic pulmonary thromboembolism
Source: Sci Rep. 2023 May 9;13:7552. doi: 10.1038/s41598-023-34589-8 (PMC10169767; doi:10.1038/s41598-023-34589-8)
Supplement: Supplementary file 1 — Supplementary Information. [file 41598_2023_34589_MOESM1_ESM.xlsx]

## Sheet: Supplementary Information
gender	age	survival time（m）	status	sPESI	RVD	ESC 2019 risk category	Malignant tumour	hospital acquired	Anticoagulation	BMI	DVT	Trauma	Diabetes	Hypertension	Renal insufficiency	Coronaryheartdisease	COPD	Cerebrovascular accident	Previous VTE	Recen tsurgery	length of stay	RBC（*1012/L）	PLT*109/L	D-dimer mg/L	FIB (g/l)
2	33	42	dead	⩾1	N	Intermediate-high	Y	hospital-acquire	Y	19.2	Y	N	N	N	N	N	N	N	N	N	15	4.63	323	0.17	2.55
1	74	12	dead	0	N	high	N	hospital-acquire	Y	24.1	Y	N	N	N	N	N	N	N	N	N	18	4.59	171	13.49	2.56
2	62	31	dead	⩾1	Y	Intermediate-low	N	hospital-acquire	Y	22.1	Y	N	N	N	N	N	N	N	N	N	11	3.81	95	8.96	2.38
2	41	16	dead	0	N	Low	N	hospital-acquire	Y	27.8	Y	N	N	N	N	N	N	N	N	N	17	3.2	191	0.63	2.1
1	55	7	dead	⩾1	N	Intermediate-low	Y	nohospital-acquire	Y	23	Y	N	N	N	N	N	N	N	N	N	4	3.98	239	28.36	2.18
2	22	10	dead	0	N	Low	Y	nohospital-acquire	Y	21.8	Y	N	N	N	N	N	N	N	N	N	13	3.31	283	4.96	3.76
1	59	15	dead	0	N	high	N	nohospital-acquire	Y	19	Y	N	N	N	N	N	N	N	N	N	11	4.51	451	11.78	4.79
1	38	20	dead	⩾1	Y	Intermediate-high	N	nohospital-acquire	Y	26	Y	N	N	N	N	N	N	N	N	N	11	5.3	242	3.12	3.36
2	80	9	dead	⩾1	Y	Intermediate-low	N	nohospital-acquire	Y	24.8	Y	N	N	N	N	N	N	N	N	N	9	4.71	150	9.27	1.62
2	48	33	dead	0	Y	Intermediate-low	N	nohospital-acquire	Y	18.8	Y	N	N	N	N	N	N	N	N	N	17	4.78	349	0.35	3.73
2	64	23	dead	⩾1	N	Intermediate-low	N	nohospital-acquire	Y	20.8	Y	N	N	N	N	N	N	N	N	N	30	4.17	230	1.17	6.25
1	28	31	dead	⩾1	N	Intermediate-low	N	nohospital-acquire	Y	20.9	Y	N	N	N	N	N	N	N	N	N	29	4.67	84	13.69	4.63
2	36	11	dead	0	N	Low	N	nohospital-acquire	Y	22.6	Y	N	N	N	N	N	N	N	N	N	6	3.73	110	5.15	4.36
2	57	12	dead	0	N	Low	N	nohospital-acquire	Y	22.1	Y	N	N	N	N	N	N	N	N	N	2	3.22	178	7.28	1.95
2	45	20	dead	0	N	Low	N	nohospital-acquire	Y	30.5	Y	N	N	N	N	N	N	N	N	N	9	4.63	265	3.98	1.74
2	46	22	dead	0	N	Low	N	nohospital-acquire	Y	20	Y	N	N	N	N	N	N	N	N	N	8	4.66	190	7.24	3.2
2	65	27	dead	0	N	Low	N	nohospital-acquire	Y	19.8	Y	N	N	N	N	N	N	N	N	N	20	3.7	118	3.24	3.34
1	59	28	dead	0	N	Low	N	nohospital-acquire	Y	21.1	Y	N	N	N	N	N	N	N	N	N	5	4.2	353	7.49	4.94
1	55	31	dead	0	N	Low	N	nohospital-acquire	Y	19.3	Y	N	N	N	N	N	N	N	N	N	11	5.02	137	4.12	3.06
1	51	32	dead	0	N	Low	N	nohospital-acquire	Y	21.9	Y	N	N	N	N	N	N	N	N	N	5	4.73	179	12.3	5.01
2	56	34	dead	0	N	Low	N	nohospital-acquire	Y	19.6	Y	N	N	N	N	N	N	N	N	N	14	3.28	242	4.93	5.16
2	50	36	dead	0	N	Low	N	nohospital-acquire	Y	22.2	Y	N	N	N	N	N	N	N	N	N	4	3.16	359	10.01	3.45
2	60	38	dead	0	N	Low	N	nohospital-acquire	Y	21.9	Y	N	N	N	N	N	N	N	N	N	14	4.32	231	1.62	1.89
2	44	42	dead	0	N	Low	N	nohospital-acquire	Y	22.8	Y	N	N	N	N	N	N	N	N	N	15	4.52	116	6.54	2.16
2	56	44	dead	0	N	Low	N	nohospital-acquire	Y	19.1	Y	N	N	N	N	N	N	N	N	N	9	5.3	362	4.03	4.46
1	77	0	dead	⩾1	Y	Intermediate-low	Y	hospital-acquire	N	22.9	Y	N	N	N	N	N	N	N	N	N	4	2.43	111	4.86	5.5
1	68	11	dead	⩾1	Y	Intermediate-high	N	hospital-acquire	Y	23.2	N	N	N	N	N	N	N	N	N	N	12	4.75	250	0.12	3.04
2	83	25	dead	⩾1	Y	Intermediate-high	N	hospital-acquire	Y	23	N	N	N	N	N	N	N	N	N	N	14	2.95	220	8.94	3.25
2	53	42	dead	0	N	Low	N	hospital-acquire	Y	28.9	N	N	N	N	N	N	N	N	N	N	9	5.06	222	6.13	4.23
1	64	2	dead	⩾1	Y	Intermediate-high	Y	nohospital-acquire	Y	26	N	N	N	N	N	N	N	N	N	N	9	4.82	103	20.61	3.48
2	52	24	dead	⩾1	Y	Intermediate-low	Y	nohospital-acquire	Y	22.6	N	N	N	N	N	N	N	N	N	N	28	4.66	286	1.28	3.35
2	50	15	dead	0	N	Low	Y	nohospital-acquire	Y	22.7	N	N	N	N	N	N	N	N	N	N	16	3.92	387	4.57	6.08
2	76	12	dead	⩾1	Y	Intermediate-low	N	nohospital-acquire	Y	22.2	N	N	N	N	N	N	N	N	N	N	3	4.38	240	1.8	4.01
1	54	36	dead	⩾1	Y	Intermediate-low	N	nohospital-acquire	Y	29.9	N	N	N	N	N	N	N	N	N	N	7	5.23	193	3.14	3.06
1	20	8	dead	0	N	Low	N	nohospital-acquire	Y	21.9	N	N	N	N	N	N	N	N	N	N	4	5.01	205	5.28	2.58
1	73	24	dead	0	N	Low	N	nohospital-acquire	Y	29	N	N	N	N	N	N	N	N	N	N	11	5.24	194	11.27	2.59
1	54	0	dead	⩾1	Y	high	Y	hospital-acquire	N	25.1	N	N	N	N	N	N	N	N	N	N	7	4.46	224	15.46	3.87
1	29	8	dead	⩾1	Y	high	N	hospital-acquire	N	26	N	N	N	N	N	N	N	N	N	N	36	7.09	17	0.07	2.15
2	57	0	dead	⩾1	Y	high	Y	nohospital-acquire	N	20.4	N	N	N	N	N	N	N	N	N	N	4	4.2	210	2.01	1.82
2	79	34	dead	⩾1	Y	Intermediate-high	N	nohospital-acquire	Y	26.3	Y	Y	N	N	N	N	N	N	N	N	9	3.31	291	11.16	2.4
2	47	14	dead	⩾1	N	Intermediate-low	N	nohospital-acquire	Y	23	Y	Y	N	N	N	N	N	N	N	N	6	4.51	299	17.95	3.53
1	44	20	dead	⩾1	N	Intermediate-low	N	nohospital-acquire	Y	23.4	Y	Y	N	N	N	N	N	N	N	N	12	4.17	229	4.55	3.42
1	52	30	dead	⩾1	N	Intermediate-low	N	nohospital-acquire	Y	22.8	Y	Y	N	N	N	N	N	N	N	N	14	3.77	338	18.98	5.63
1	49	33	dead	⩾1	N	Intermediate-low	N	nohospital-acquire	Y	22.3	Y	Y	N	N	N	N	N	N	N	N	17	3.59	526	29.73	4.44
2	65	36	dead	⩾1	N	Intermediate-low	N	nohospital-acquire	Y	22.2	Y	Y	N	N	N	N	N	N	N	N	9	4.63	232	10.83	3.38
1	51	44	dead	0	N	Low	N	nohospital-acquire	Y	21.4	Y	Y	N	N	N	N	N	N	N	N	13	4.11	467	1.57	7.06
1	41	31	dead	0	Y	Intermediate-low	N	nohospital-acquire	Y	19.8	N	Y	N	N	N	N	N	N	N	N	11	4.32	296	5.1	6.34
2	61	23	dead	⩾1	N	Intermediate-low	N	nohospital-acquire	Y	20.5	N	Y	N	N	N	N	N	N	N	N	5	5.64	169	62.39	2.87
2	51	36	dead	⩾1	N	Intermediate-low	N	nohospital-acquire	Y	23.4	N	Y	N	N	N	N	N	N	N	N	11	4.4	235	8.33	3.33
1	57	15	dead	⩾1	N	Intermediate-low	N	nohospital-acquire	Y	23.1	N	N	Y	N	N	N	N	N	N	N	6	6.85	283	3.12	1.83
1	75	2	dead	⩾1	Y	high	Y	hospital-acquire	Y	23.2	Y	N	N	Y	N	N	N	N	N	N	18	4.59	171	13.49	2.56
2	74	33	dead	⩾1	N	Low	Y	hospital-acquire	Y	21.2	Y	N	N	Y	N	N	N	N	N	N	30	4.17	230	1.17	6.25
2	64	11	dead	⩾1	Y	Intermediate-low	Y	nohospital-acquire	Y	22.9	Y	N	N	Y	N	N	N	N	N	N	13	3.11	118	5.28	5.17
1	75	40	dead	⩾1	N	Intermediate-high	N	nohospital-acquire	Y	22.5	Y	N	N	Y	N	N	N	N	N	N	8	7.99	220	7.61	3.64
2	75	25	dead	⩾1	Y	Intermediate-low	N	nohospital-acquire	Y	25.5	Y	N	N	Y	N	N	N	N	N	N	12	4.22	206	11.8	2.55
1	70	13	dead	0	N	Low	N	nohospital-acquire	Y	26.9	Y	N	N	Y	N	N	N	N	N	N	9	4.62	181	5.82	3.3
2	72	16	dead	0	N	Low	N	nohospital-acquire	Y	19.8	Y	N	N	Y	N	N	N	N	N	N	12	4.11	210	4.79	2.88
1	71	23	dead	0	N	Low	N	nohospital-acquire	Y	20.9	Y	N	N	Y	N	N	N	N	N	N	9	4.62	181	5.82	3.3
2	89	45	dead	⩾1	Y	high	Y	hospital-acquire	Y	22.7	N	N	N	Y	N	N	N	N	N	N	4	4.28	208	5.84	5
2	48	6	dead	⩾1	Y	Intermediate-high	Y	hospital-acquire	Y	26	N	N	N	Y	N	N	N	N	N	N	18	4.78	464	0.17	2.5
2	61	24	dead	⩾1	Y	Intermediate-low	Y	hospital-acquire	Y	27	N	N	N	Y	N	N	N	N	N	N	20	4.23	313	1.86	2.27
2	50	6	dead	⩾1	Y	Intermediate-high	N	hospital-acquire	Y	20.8	N	N	N	Y	N	N	N	N	N	N	14	5.71	282	0.17	3.04
2	82	42	dead	⩾1	Y	Intermediate-high	N	nohospital-acquire	Y	25.7	N	N	N	Y	N	N	N	N	N	N	4	4.28	208	5.84	5
2	73	10	dead	⩾1	Y	Intermediate-low	N	nohospital-acquire	Y	21.1	N	N	N	Y	N	N	N	N	N	N	12	4.11	210	4.79	2.88
2	62	12	dead	⩾1	Y	Intermediate-low	N	nohospital-acquire	Y	25.8	N	N	N	Y	N	N	N	N	N	N	8	4.79	248	6	3.9
2	62	12	dead	⩾1	Y	Intermediate-low	N	nohospital-acquire	Y	25.8	N	N	N	Y	N	N	N	N	N	N	8	4.79	248	6	3.9
2	62	32	dead	⩾1	Y	Intermediate-low	N	nohospital-acquire	Y	21.7	N	N	N	Y	N	N	N	N	N	N	7	3.9	214	6.08	3.36
1	71	42	dead	⩾1	N	Intermediate-low	N	nohospital-acquire	Y	23	N	N	N	Y	N	N	N	N	N	N	21	4.98	261	7.27	4.26
1	72	43	dead	⩾1	N	Intermediate-low	N	nohospital-acquire	Y	22	N	N	N	Y	N	N	N	N	N	N	21	4.98	261	7.27	4.26
2	61	20	dead	0	N	Low	N	nohospital-acquire	Y	29.7	N	N	N	Y	N	N	N	N	N	N	7	3.9	214	6.08	3.36
2	74	22	dead	0	N	Low	N	nohospital-acquire	Y	21.5	N	N	N	Y	N	N	N	N	N	N	3	4.38	240	1.8	4.01
2	48	32	dead	⩾1	N	Intermediate-low	N	hospital-acquire	Y	19.5	Y	Y	N	Y	N	N	N	N	N	N	26	1.89	170	0.25	1.31
2	63	24	dead	⩾1	Y	Intermediate-low	N	nohospital-acquire	Y	27.5	Y	Y	N	Y	N	N	N	N	N	N	15	5.05	182	2.26	3.42
1	65	14	dead	⩾1	N	Intermediate-low	N	nohospital-acquire	Y	23.5	Y	Y	N	Y	N	N	N	N	N	N	15	5.05	182	2.26	3.42
1	77	36	dead	⩾1	N	Intermediate-low	Y	nohospital-acquire	Y	26.8	Y	N	Y	Y	N	N	N	N	N	N	8	7.99	220	7.61	3.64
1	87	32	dead	⩾1	Y	Intermediate-low	Y	hospital-acquire	Y	22.5	Y	N	N	N	Y	N	N	N	N	N	14	2.95	220	8.94	3.25
1	65	18	dead	0	N	Low	N	nohospital-acquire	Y	23.7	Y	N	N	N	Y	N	N	N	N	N	18	4.83	180	7.98	1.07
2	71	29	dead	⩾1	N	Intermediate-low	N	hospital-acquire	Y	22.1	N	N	N	N	Y	N	N	N	N	N	21	2.42	138	2.43	0.66
1	47	13	dead	⩾1	N	Intermediate-low	N	nohospital-acquire	Y	26	N	N	Y	N	Y	N	N	N	N	N	14	8.65	203	13.29	3.81
1	49	23	dead	⩾1	N	Intermediate-low	N	nohospital-acquire	Y	23	N	N	Y	N	Y	N	N	N	N	N	14	8.65	203	13.29	3.81
2	86	8	dead	⩾1	Y	Intermediate-high	N	nohospital-acquire	Y	24.7	Y	N	N	Y	Y	N	N	N	N	N	14	4.23	337	17.3	3.84
1	66	6	dead	⩾1	Y	Intermediate-low	N	nohospital-acquire	Y	26	Y	N	N	Y	Y	N	N	N	N	N	12	4.27	271	4.82	4.76
2	86	8	dead	⩾1	N	Low	N	nohospital-acquire	Y	24.7	Y	N	N	Y	Y	N	N	N	N	N	14	4.23	337	17.3	3.84
1	53	11	dead	0	N	Low	N	nohospital-acquire	Y	21.7	Y	N	N	Y	Y	N	N	N	N	N	18	4.83	180	7.98	1.07
1	75	8	dead	⩾1	N	Intermediate-low	N	nohospital-acquire	Y	23.3	N	N	N	Y	Y	N	N	N	N	N	30	2.38	63	11.84	3.46
1	67	16	dead	⩾1	N	Intermediate-low	N	nohospital-acquire	Y	22	Y	Y	N	Y	Y	N	N	N	N	N	12	4.27	271	4.82	4.76
2	77	18	dead	⩾1	N	Intermediate-low	Y	hospital-acquire	Y	21.3	N	N	Y	Y	Y	N	N	N	N	N	30	2.38	63	11.84	3.46
2	48	36	dead	0	N	Low	N	hospital-acquire	Y	28.8	Y	N	N	N	N	Y	N	N	N	N	17	4.78	349	0.35	3.73
2	57	12	dead	⩾1	Y	Intermediate-low	N	nohospital-acquire	Y	20.1	Y	N	N	N	N	Y	N	N	N	N	6	3.22	178	7.28	1.95
2	45	36	dead	⩾1	Y	Intermediate-low	N	nohospital-acquire	Y	28	Y	N	N	N	N	Y	N	N	N	N	9	4.67	310	9.06	3.19
2	66	33	dead	0	N	Low	N	nohospital-acquire	Y	27.3	Y	N	N	N	N	Y	N	N	N	N	13	4.77	229	1.95	4.02
2	72	33	dead	⩾1	Y	Intermediate-high	N	nohospital-acquire	Y	24.2	N	N	N	N	N	Y	N	N	N	N	4	3.94	263	5.83	2.3
2	67	15	dead	⩾1	Y	Intermediate-high	N	nohospital-acquire	Y	18	N	N	N	N	N	Y	N	N	N	N	18	4.1	165	5.9	2.4
2	68	24	dead	⩾1	Y	Intermediate-low	N	nohospital-acquire	Y	20	N	N	N	N	N	Y	N	N	N	N	10	4.34	128	8.17	3.38
2	67	46	dead	⩾1	N	Intermediate-low	N	nohospital-acquire	Y	19	N	N	N	N	N	Y	N	N	N	N	7	5.14	212	2.78	2.2
1	71	14	dead	0	N	Low	N	nohospital-acquire	Y	23.6	N	N	N	N	N	Y	N	N	N	N	6	5.62	225	3.49	5.48
2	72	43	dead	⩾1	Y	Intermediate-high	N	nohospital-acquire	Y	23	Y	N	Y	N	N	Y	N	N	N	N	2	5.33	179	2.33	6.3
2	66	33	dead	⩾1	Y	high	Y	hospital-acquire	Y	27.2	N	N	Y	N	N	Y	N	N	N	N	30	4.17	70	0.23	3.9
1	73	5	dead	⩾1	N	Intermediate-low	Y	hospital-acquire	Y	22.7	N	N	Y	N	N	Y	N	N	N	N	24	4.62	145	12.68	4.34
1	68	41	dead	⩾1	Y	Intermediate-low	N	nohospital-acquire	Y	23	N	N	Y	N	N	Y	N	N	N	N	8	5.3	200	2.66	2.35
2	66	36	dead	⩾1	Y	Intermediate-high	N	hospital-acquire	Y	22.3	Y	N	N	Y	N	Y	N	N	N	N	13	4.77	229	1.95	4.02
1	72	32	dead	⩾1	Y	Intermediate-high	N	nohospital-acquire	Y	21.2	Y	N	N	Y	N	Y	N	N	N	N	8	4.58	188	4.24	4.89
1	77	12	dead	⩾1	N	Low	N	nohospital-acquire	Y	23.2	Y	N	N	Y	N	Y	N	N	N	N	8	4.58	188	4.24	4.89
2	61	22	dead	0	N	Low	N	nohospital-acquire	Y	26.2	Y	N	N	Y	N	Y	N	N	N	N	8	4.57	239	16.27	2.65
2	46	25	dead	0	N	Low	N	nohospital-acquire	Y	18.9	Y	N	N	Y	N	Y	N	N	N	N	12	5.2	344	17.97	5.27
2	62	32	dead	0	N	Low	N	nohospital-acquire	Y	20.2	Y	N	N	Y	N	Y	N	N	N	N	8	4.57	239	16.27	2.65
1	59	39	dead	0	N	Low	N	nohospital-acquire	Y	24.6	Y	N	N	Y	N	Y	N	N	N	N	11	3.81	95	8.96	2.38
2	46	6	dead	⩾1	Y	high	N	nohospital-acquire	Y	22.7	N	N	N	Y	N	Y	N	N	N	N	11	2.93	231	66.63	2.91
1	70	6	dead	⩾1	Y	Intermediate-high	N	nohospital-acquire	Y	20.6	N	N	N	Y	N	Y	N	N	N	N	17	5.51	376	4.53	2.98
2	70	12	dead	0	N	Low	N	nohospital-acquire	Y	25	N	N	N	Y	N	Y	N	N	N	N	10	4.34	128	8.17	3.38
1	77	22	dead	0	N	Low	N	nohospital-acquire	Y	22	N	N	N	Y	N	Y	N	N	N	N	11	5.24	194	11.27	2.59
2	50	32	dead	0	N	Low	N	nohospital-acquire	Y	21.1	N	N	N	Y	N	Y	N	N	N	N	12	5.2	344	17.97	5.27
2	74	36	dead	0	N	Low	N	nohospital-acquire	Y	27	N	N	N	Y	N	Y	N	N	N	N	19	3.94	324	3.09	3.45
1	77	16	dead	⩾1	Y	Intermediate-high	N	hospital-acquire	Y	23.5	N	Y	N	Y	N	Y	N	N	N	N	17	5.51	376	4.53	2.98
2	73	36	dead	⩾1	Y	Intermediate-high	N	nohospital-acquire	Y	22	N	Y	N	Y	N	Y	N	N	N	N	19	3.94	324	3.09	3.45
2	73	33	dead	⩾1	Y	Intermediate-high	N	nohospital-acquire	Y	20	Y	N	Y	Y	N	Y	N	N	N	N	2	5.33	179	2.33	6.3
1	54	8	dead	⩾1	Y	Intermediate-low	N	nohospital-acquire	Y	28.7	Y	N	Y	Y	N	Y	N	N	N	N	10	4.9	239	1.32	3.21
1	69	43	dead	⩾1	Y	Intermediate-low	N	nohospital-acquire	Y	21	N	N	Y	Y	N	Y	N	N	N	N	8	5.3	200	2.66	2.35
1	64	28	dead	⩾1	Y	Intermediate-low	N	nohospital-acquire	Y	19	Y	Y	N	Y	Y	Y	N	N	N	N	12	4.19	321	23.15	4.49
2	65	30	dead	⩾1	N	Intermediate-low	N	nohospital-acquire	Y	22	N	Y	N	Y	Y	Y	N	N	N	N	12	4.19	321	23.15	4.49
1	71	42	dead	⩾1	N	Intermediate-high	Y	hospital-acquire	Y	20.8	Y	N	N	N	N	N	Y	N	N	N	17	4.98	140	5.57	2.27
2	43	43	dead	⩾1	N	Intermediate-low	Y	nohospital-acquire	Y	26.5	Y	N	N	N	N	N	Y	N	N	N	15	4.26	224	19.71	4.78
1	61	39	dead	⩾1	Y	Intermediate-high	N	nohospital-acquire	Y	24.7	Y	N	N	N	N	N	Y	N	N	N	13	4.36	295	4.2	3.15
1	83	23	dead	⩾1	N	Intermediate-high	N	nohospital-acquire	Y	23.9	Y	N	N	N	N	N	Y	N	N	N	7	3.14	91	11.74	4.63
2	58	8	dead	⩾1	Y	Intermediate-low	N	nohospital-acquire	Y	23	Y	N	N	N	N	N	Y	N	N	N	8	4.22	290	8.49	5.83
1	72	23	dead	⩾1	Y	Intermediate-low	N	nohospital-acquire	Y	15.6	Y	N	N	N	N	N	Y	N	N	N	7	4.21	222	3.18	3.9
1	37	36	dead	⩾1	Y	Intermediate-low	N	nohospital-acquire	Y	25.4	Y	N	N	N	N	N	Y	N	N	N	12	5.24	179	9.49	3.4
1	53	30	dead	⩾1	N	Intermediate-low	N	nohospital-acquire	Y	22.4	Y	N	N	N	N	N	Y	N	N	N	11	4.62	140	14.63	3.52
2	67	33	dead	⩾1	N	Intermediate-low	N	nohospital-acquire	Y	21	Y	N	N	N	N	N	Y	N	N	N	11	4	124	9.87	3.05
1	49	37	dead	⩾1	N	Intermediate-low	N	nohospital-acquire	Y	26.7	Y	N	N	N	N	N	Y	N	N	N	11	4.27	276	4.84	6.3
1	30	43	dead	⩾1	N	Intermediate-low	N	nohospital-acquire	Y	21.2	Y	N	N	N	N	N	Y	N	N	N	18	4.82	332	2.5	2.63
2	54	28	dead	0	N	Intermediate-low	N	nohospital-acquire	Y	18	Y	N	N	N	N	N	Y	N	N	N	16	4.43	218	2.92	0.36
1	63	2	dead	⩾1	Y	high	Y	hospital-acquire	Y	19.1	N	N	N	N	N	N	Y	N	N	N	12	4.4	392	23.57	5.83
1	74	7	dead	⩾1	Y	Intermediate-high	N	hospital-acquire	Y	19.4	N	N	N	N	N	N	Y	N	N	N	31	4.45	344	3.24	3.53
1	75	1	dead	⩾1	Y	high	Y	nohospital-acquire	Y	16.4	N	N	N	N	N	N	Y	N	N	N	11	3.65	232	126.21	4.36
1	42	30	dead	⩾1	N	Intermediate-high	Y	nohospital-acquire	Y	24.8	N	N	N	N	N	N	Y	N	N	N	36	2.56	20	1.91	5.1
1	73	20	dead	⩾1	N	Intermediate-low	Y	nohospital-acquire	Y	18.3	N	N	N	N	N	N	Y	N	N	N	12	5.09	305	10.76	5.27
1	58	6	dead	⩾1	Y	Intermediate-low	N	nohospital-acquire	Y	18.4	N	N	N	N	N	N	Y	N	N	N	11	5.75	152	22.13	4.3
1	60	39	dead	⩾1	Y	Intermediate-low	N	nohospital-acquire	Y	21.2	N	N	N	N	N	N	Y	N	N	N	28	5.11	211	1.91	6.93
1	65	16	dead	⩾1	N	Intermediate-low	N	nohospital-acquire	Y	20.5	N	N	N	N	N	N	Y	N	N	N	6	4.78	141	4.86	2.74
1	33	19	dead	⩾1	N	Intermediate-low	N	nohospital-acquire	Y	18.4	N	N	N	N	N	N	Y	N	N	N	10	4.13	151	1.16	1.46
1	40	22	dead	⩾1	N	Intermediate-low	N	nohospital-acquire	Y	27.6	N	N	N	N	N	N	Y	N	N	N	8	3.88	288	10.33	2.93
2	48	38	dead	⩾1	N	Intermediate-low	N	nohospital-acquire	Y	21.9	N	N	N	N	N	N	Y	N	N	N	7	5.13	304	7.93	3.26
2	61	43	dead	⩾1	N	Intermediate-low	N	nohospital-acquire	Y	23.4	N	N	N	N	N	N	Y	N	N	N	13	5.22	263	5.34	3.45
2	56	0	dead	⩾1	Y	high	Y	nohospital-acquire	N	20	N	N	N	N	N	N	Y	N	N	N	14	3.59	256	17.61	4.78
1	51	29	dead	⩾1	Y	Intermediate-low	N	nohospital-acquire	Y	29.3	N	Y	N	N	N	N	Y	N	N	N	20	3.92	148	33.09	3.84
2	77	12	dead	⩾1	N	Intermediate-low	N	nohospital-acquire	Y	25.1	N	N	Y	N	N	N	Y	N	N	N	12	5.11	250	8.35	4.76
1	80	26	dead	⩾1	Y	Intermediate-low	N	nohospital-acquire	Y	19.5	Y	N	N	Y	N	N	Y	N	N	N	6	3.5	240	4.81	3.13
1	82	33	dead	⩾1	Y	Intermediate-low	N	nohospital-acquire	Y	26.8	Y	N	N	Y	N	N	Y	N	N	N	6	3.7	204	5.56	2.81
2	67	36	dead	⩾1	N	Intermediate-low	N	nohospital-acquire	Y	19.5	Y	N	N	Y	N	N	Y	N	N	N	11	4	124	9.87	3.05
2	71	1	dead	⩾1	Y	Intermediate-low	Y	hospital-acquire	Y	22.7	N	N	N	Y	N	N	Y	N	N	N	12	3.42	288	15.17	4.57
1	86	23	dead	⩾1	Y	Intermediate-high	N	nohospital-acquire	Y	16.8	N	N	N	Y	N	N	Y	N	N	N	6	3.7	204	5.56	2.81
1	72	2	dead	⩾1	Y	Intermediate-low	N	nohospital-acquire	Y	19.7	N	N	N	Y	N	N	Y	N	N	N	12	3.42	288	15.17	4.57
1	50	29	dead	⩾1	N	Intermediate-low	N	nohospital-acquire	Y	27	N	N	N	Y	N	N	Y	N	N	N	9	4.74	146	1.24	1.78
1	52	33	dead	⩾1	Y	Intermediate-low	N	nohospital-acquire	Y	24	N	Y	N	Y	N	N	Y	N	N	N	9	4.74	146	1.24	1.78
1	72	11	dead	⩾1	Y	Intermediate-low	N	nohospital-acquire	Y	27.7	Y	N	N	N	Y	N	Y	N	N	N	9	3.5	385	11.52	4.89
1	69	16	dead	⩾1	N	Intermediate-low	N	nohospital-acquire	Y	23.4	Y	N	N	N	Y	N	Y	N	N	N	9	3.5	385	11.52	4.89
1	47	40	dead	⩾1	N	Intermediate-low	N	nohospital-acquire	Y	23.6	Y	N	N	N	Y	N	Y	N	N	N	17	3.96	260	26.89	4.29
1	46	42	dead	⩾1	N	Intermediate-low	N	nohospital-acquire	Y	21.6	Y	N	N	N	Y	N	Y	N	N	N	17	3.96	260	26.89	4.29
1	73	18	dead	⩾1	Y	Low	N	hospital-acquire	Y	25.3	N	N	N	N	Y	N	Y	N	N	N	14	4.56	126	11.44	5.83
1	71	8	dead	⩾1	Y	Intermediate-low	N	nohospital-acquire	Y	30.3	N	N	N	N	Y	N	Y	N	N	N	14	4.56	126	11.44	5.83
1	81	13	dead	⩾1	Y	Intermediate-low	N	nohospital-acquire	Y	24.4	N	N	Y	Y	Y	N	Y	N	N	N	15	3.57	120	5.69	5.09
1	81	13	dead	⩾1	N	Intermediate-low	N	nohospital-acquire	Y	24.4	N	N	Y	Y	Y	N	Y	N	N	N	15	3.57	120	5.69	5.09
1	71	23	dead	⩾1	Y	Intermediate-high	N	hospital-acquire	Y	22	Y	N	N	N	N	Y	Y	N	N	N	8	4.65	172	2.33	4.12
2	77	0	dead	⩾1	Y	high	Y	hospital-acquire	N	19.5	Y	N	N	N	N	Y	Y	N	N	N	12	2.85	257	8.4	1.99
1	78	0	dead	⩾1	Y	high	N	hospital-acquire	N	22.5	Y	N	N	N	N	Y	Y	N	N	N	12	2.85	257	8.4	1.99
1	72	6	dead	⩾1	Y	Intermediate-low	N	nohospital-acquire	Y	22.3	N	N	N	N	N	Y	Y	N	N	N	8	5.26	90	5.19	3.05
1	68	43	dead	⩾1	N	Intermediate-low	N	nohospital-acquire	Y	25.5	N	N	N	N	N	Y	Y	N	N	N	19	3.45	197	7.46	3.46
1	62	0	dead	⩾1	Y	high	Y	hospital-acquire	N	19.5	N	N	N	N	N	Y	Y	N	N	N	1	5.22	273	4.21	2.14
2	65	0	dead	⩾1	Y	high	N	nohospital-acquire	N	24.2	N	N	N	N	N	Y	Y	N	N	N	11	5.45	182	2.07	1.81
1	65	16	dead	⩾1	N	Intermediate-low	N	nohospital-acquire	Y	22.5	Y	Y	Y	N	N	Y	Y	N	N	N	24	3.81	140	5.91	1.14
1	72	22	dead	⩾1	Y	Intermediate-low	Y	nohospital-acquire	Y	22.7	Y	N	N	Y	N	Y	Y	N	N	N	3	3.36	399	8.06	3.8
1	71	24	dead	⩾1	N	Intermediate-high	N	nohospital-acquire	Y	29.7	Y	N	N	Y	N	Y	Y	N	N	N	3	3.36	399	8.06	3.8
2	63	33	dead	⩾1	Y	Intermediate-low	N	nohospital-acquire	Y	23.3	Y	N	N	Y	N	Y	Y	N	N	N	11	4.44	134	12.88	3.73
1	63	29	dead	⩾1	N	Intermediate-low	N	nohospital-acquire	Y	21.3	Y	N	N	Y	N	Y	Y	N	N	N	15	3.02	280	1.78	1.26
1	76	28	dead	⩾1	Y	Intermediate-low	N	nohospital-acquire	Y	24.3	Y	N	Y	Y	N	Y	Y	N	N	N	38	5.39	351	3.03	4.36
2	76	26	dead	⩾1	Y	Intermediate-high	N	nohospital-acquire	Y	22.3	N	N	Y	Y	N	Y	Y	N	N	N	38	5.39	351	3.03	4.36
1	82	25	dead	⩾1	Y	Intermediate-low	N	nohospital-acquire	Y	22.8	N	N	Y	Y	N	Y	Y	N	N	N	7	4.22	304	6.66	4.94
2	88	25	dead	⩾1	N	Intermediate-low	N	nohospital-acquire	Y	19.9	N	Y	Y	Y	N	Y	Y	N	N	N	7	4.22	304	6.66	4.94
1	50	31	dead	⩾1	Y	Intermediate-low	N	nohospital-acquire	Y	29.3	Y	N	N	N	Y	Y	Y	N	N	N	24	5.22	133	19.66	5.27
1	52	33	dead	⩾1	N	Intermediate-low	N	nohospital-acquire	Y	24.3	N	N	N	N	Y	Y	Y	N	N	N	24	5.22	133	19.66	5.27
2	53	22	dead	⩾1	N	Intermediate-low	N	hospital-acquire	Y	31.1	Y	N	N	N	N	N	N	Y	N	N	31	3.5	339	2.28	5.43
2	80	36	dead	⩾1	N	Intermediate-low	N	hospital-acquire	Y	23.5	Y	N	N	N	N	N	N	Y	N	N	9	4.07	172	5.84	6.79
1	71	19	dead	⩾1	Y	Intermediate-high	N	nohospital-acquire	Y	25.1	Y	N	N	N	N	N	N	Y	N	N	7	5.2	146	1.79	2.87
2	63	32	dead	⩾1	Y	Intermediate-high	N	nohospital-acquire	Y	21.1	Y	N	N	N	N	N	N	Y	N	N	31	3.5	339	2.28	5.43
1	59	33	dead	⩾1	N	Intermediate-high	N	nohospital-acquire	Y	22	Y	N	N	N	N	N	N	Y	N	N	18	5.26	303	1.39	2.78
2	70	0	dead	⩾1	Y	Intermediate-high	N	hospital-acquire	N	23.3	Y	N	N	N	N	N	N	Y	N	N	3	4.01	144	3.81	3.06
1	71	31	dead	⩾1	N	Intermediate-low	N	hospital-acquire	Y	28.5	Y	Y	N	N	N	N	N	Y	N	N	40	3.26	179	6.59	1.28
2	71	24	dead	⩾1	Y	Intermediate-low	N	nohospital-acquire	Y	23.8	Y	Y	N	N	N	N	N	Y	N	N	6	3.23	199	8.76	4.24
1	68	35	dead	⩾1	N	Intermediate-low	N	nohospital-acquire	Y	22	Y	Y	N	N	N	N	N	Y	N	N	18	4.74	234	8.1	3.58
2	68	47	dead	⩾1	Y	Intermediate-low	N	nohospital-acquire	Y	25	N	Y	N	N	N	N	N	Y	N	N	21	2.82	290	6	6.79
2	75	11	dead	⩾1	Y	Intermediate-low	N	nohospital-acquire	Y	24.1	Y	N	N	Y	N	N	N	Y	N	N	13	3.62	253	7.36	3.43
1	68	29	dead	⩾1	Y	Intermediate-low	N	nohospital-acquire	Y	21	Y	N	N	Y	N	N	N	Y	N	N	28	2.13	197	11.34	5.63
2	73	18	dead	⩾1	N	Intermediate-low	N	nohospital-acquire	Y	22.1	Y	N	N	Y	N	N	N	Y	N	N	13	3.62	253	7.36	3.43
2	71	24	dead	⩾1	Y	Intermediate-low	N	nohospital-acquire	Y	19.5	N	N	N	Y	N	N	N	Y	N	N	7	3.75	479	11.16	3
1	38	0	dead	⩾1	Y	high	N	hospital-acquire	N	26.1	N	N	Y	Y	N	N	N	Y	N	N	10	3.64	178	12.97	4.36
2	78	35	dead	⩾1	N	Intermediate-low	N	nohospital-acquire	Y	26.5	Y	N	N	Y	Y	N	N	Y	N	N	9	4.07	172	5.84	6.79
2	72	23	dead	⩾1	Y	Intermediate-high	N	hospital-acquire	Y	21.8	N	N	N	N	N	Y	N	Y	N	N	39	4.21	185	0.97	2.44
2	86	16	dead	⩾1	N	Intermediate-low	N	nohospital-acquire	Y	23.6	N	N	N	N	N	Y	N	Y	N	N	14	4.47	127	11.15	2.97
2	66	13	dead	⩾1	N	Intermediate-low	N	nohospital-acquire	Y	23.8	Y	N	N	Y	N	Y	N	Y	N	N	12	3.59	209	6.21	2.93
2	88	26	dead	⩾1	Y	Intermediate-low	N	nohospital-acquire	Y	22.6	N	N	N	Y	N	Y	N	Y	N	N	14	4.47	127	11.15	2.97
1	77	7	dead	⩾1	Y	Intermediate-high	N	nohospital-acquire	Y	25.7	Y	N	Y	Y	N	Y	N	Y	N	N	7	3.29	332	9.34	4.44
2	82	2	dead	⩾1	Y	Intermediate-low	Y	hospital-acquire	Y	20.5	Y	N	N	N	Y	Y	N	Y	N	N	19	5.07	130	24.15	3.06
1	83	1	dead	⩾1	Y	high	N	nohospital-acquire	N	22.5	N	N	N	N	Y	Y	N	Y	N	N	19	5.07	130	24.15	3.06
2	38	28	dead	⩾1	N	Intermediate-low	N	nohospital-acquire	Y	25.5	Y	N	N	N	N	N	Y	Y	N	N	9	8	8	8	8
1	41	40	dead	⩾1	N	Intermediate-high	N	hospital-acquire	Y	20.2	N	N	N	N	N	N	Y	Y	N	N	40	4.86	187	1.16	5.5
1	69	0	dead	⩾1	Y	high	N	nohospital-acquire	N	19.5	N	N	N	N	N	N	Y	Y	N	N	7	2.77	203	11.13	5.02
1	72	23	dead	⩾1	N	Intermediate-low	N	hospital-acquire	Y	23.8	N	N	N	N	Y	N	Y	Y	N	N	44	3.53	254	1.29	5.87
1	88	7	dead	⩾1	Y	Intermediate-low	Y	nohospital-acquire	Y	21.3	N	N	N	Y	N	Y	Y	Y	N	N	11	3.44	66	2.89	2
1	78	18	dead	⩾1	N	Intermediate-low	Y	nohospital-acquire	Y	23.5	N	N	N	Y	N	Y	Y	Y	N	N	11	3.44	66	2.89	2
2	77	26	dead	⩾1	Y	Intermediate-high	N	nohospital-acquire	Y	25.8	N	N	N	Y	N	Y	Y	Y	N	N	10	3.94	258	0.86	2.66
2	71	40	dead	⩾1	Y	Intermediate-low	N	nohospital-acquire	Y	20.7	Y	N	Y	Y	Y	Y	Y	Y	N	N	10	4.03	139	18.35	3.48
2	70	43	dead	⩾1	Y	Intermediate-low	N	nohospital-acquire	Y	23.7	Y	N	Y	Y	Y	Y	Y	Y	N	N	10	4.03	139	18.35	3.48
2	42	36	dead	⩾1	Y	Intermediate-low	N	nohospital-acquire	Y	23.4	Y	N	N	N	N	N	N	N	Y	N	23	4.7	269	5.49	3.53
1	31	0	dead	⩾1	Y	high	N	nohospital-acquire	N	22.2	Y	N	N	N	N	N	N	N	Y	N	7	3.84	418	13.93	1.6
1	60	33	dead	⩾1	N	Intermediate-low	N	hospital-acquire	Y	23.4	N	N	N	N	N	N	N	N	Y	N	28	5.11	211	1.91	6.93
2	51	26	dead	⩾1	N	Intermediate-high	N	hospital-acquire	Y	22.8	Y	N	Y	N	N	N	N	N	Y	N	17	3.2	191	0.63	2.1
2	37	19	dead	⩾1	N	Intermediate-low	Y	hospital-acquire	N	21.2	N	N	N	Y	N	N	N	N	Y	N	15	4.63	323	0.17	2.55
2	66	26	dead	⩾1	Y	Intermediate-high	N	nohospital-acquire	Y	27.5	Y	N	N	N	N	Y	N	N	Y	N	5	5.61	239	5.76	2.76
1	83	0	dead	⩾1	Y	Intermediate-low	N	hospital-acquire	Y	20.5	Y	N	N	Y	Y	Y	N	N	Y	N	25	4.86	156	3.89	2.96
1	62	23	dead	⩾1	Y	Intermediate-high	N	hospital-acquire	Y	21.9	Y	N	N	N	N	N	Y	N	Y	N	7	3.71	67	14.63	3.83
2	86	12	dead	⩾1	N	Intermediate-low	N	nohospital-acquire	Y	26	Y	N	N	N	N	N	Y	N	Y	N	4	3.49	186	10.59	2.98
1	48	35	dead	⩾1	N	Intermediate-low	N	nohospital-acquire	Y	24	Y	N	N	N	N	N	Y	N	Y	N	15	5.09	198	2.33	6.1
2	46	10	dead	⩾1	N	Intermediate-low	N	hospital-acquire	Y	28.9	N	N	N	N	N	N	Y	N	Y	N	21	3.66	257	4.31	2.62
2	52	32	dead	0	N	Low	N	hospital-acquire	Y	18.2	N	N	N	N	N	N	Y	N	Y	N	7	4.24	456	0.21	4.86
1	70	18	dead	⩾1	Y	Intermediate-low	N	hospital-acquire	Y	24	Y	N	N	N	N	Y	Y	N	Y	N	8	4.65	172	2.33	4.12
2	54	12	dead	0	N	Intermediate-low	Y	hospital-acquire	Y	25.5	N	N	N	Y	N	Y	Y	N	Y	N	17	4.86	208	0.17	2.05
2	69	2	dead	⩾1	Y	Intermediate-high	N	nohospital-acquire	Y	21.9	Y	N	Y	Y	N	Y	Y	N	Y	N	35	3.67	500	6.54	5.66
2	72	43	dead	⩾1	N	Intermediate-high	N	nohospital-acquire	Y	28.5	Y	N	Y	Y	N	Y	Y	N	Y	N	23	5.33	179	2.33	6.3
1	61	13	dead	⩾1	Y	Intermediate-high	N	hospital-acquire	Y	27.5	N	Y	N	Y	N	N	N	Y	Y	N	17	3.36	9.5	9.66	5.83
1	79	0	dead	⩾1	Y	high	N	hospital-acquire	N	17.5	N	Y	N	N	N	N	Y	Y	Y	N	14	3.98	217	33.24	2.04
2	80	0	dead	⩾1	Y	Intermediate-high	N	hospital-acquire	Y	22.2	N	N	N	N	N	Y	Y	Y	Y	N	7	5.29	11	114.6	1.04
1	66	0	dead	⩾1	Y	high	Y	hospital-acquire	Y	22.1	Y	N	N	N	N	N	N	N	N	Y	9	3.51	108	8.21	3.48
2	46	6	alive	⩾1	Y	Intermediate-high	Y	hospital-acquire	Y	26.7	Y	N	N	N	N	N	N	N	N	Y	24	3.81	421	0.16	2.16
2	52	9	dead	⩾1	Y	Intermediate-high	Y	hospital-acquire	Y	25.2	Y	N	N	N	N	N	N	N	N	Y	17	5.16	342	0.25	2.62
1	58	15	dead	⩾1	Y	Intermediate-high	Y	hospital-acquire	Y	27.1	Y	N	N	N	N	N	N	N	N	Y	20	4.26	366	1.39	4.87
2	78	3	dead	⩾1	Y	Intermediate-high	Y	hospital-acquire	Y	21	Y	N	N	N	N	N	N	N	N	Y	16	3.71	115	18.19	3
1	83	18	dead	⩾1	Y	Intermediate-low	Y	hospital-acquire	Y	22.1	Y	N	N	N	N	N	N	N	N	Y	16	3.86	117	174.03	1.87
1	74	9	dead	⩾1	Y	high	N	hospital-acquire	Y	19.5	Y	N	N	N	N	N	N	N	N	Y	20	4.12	252	3.73	5.48
1	77	19	dead	⩾1	N	Intermediate-low	N	hospital-acquire	Y	21.5	Y	N	N	N	N	N	N	N	N	Y	20	4.12	252	3.73	5.48
2	55	10	dead	⩾1	N	Intermediate-low	Y	nohospital-acquire	Y	27.1	Y	N	N	N	N	N	N	N	N	Y	13	3.95	201	1.05	4.3
2	52	12	dead	⩾1	Y	Intermediate-low	N	nohospital-acquire	Y	27.6	Y	N	N	N	N	N	N	N	N	Y	11	4.3	380	4.5	3.68
2	50	0	dead	⩾1	Y	high	Y	hospital-acquire	Y	21.5	N	N	N	N	N	N	N	N	N	Y	35	5.27	129	17.73	2.21
2	60	18	dead	⩾1	Y	Intermediate-high	Y	hospital-acquire	Y	24.4	N	N	N	N	N	N	N	N	N	Y	27	4.49	252	4.2	0.47
2	54	36	dead	⩾1	Y	Intermediate-high	Y	hospital-acquire	Y	26	N	N	N	N	N	N	N	N	N	Y	18	4.77	261	0.25	2.64
2	48	10	dead	0	N	Intermediate-high	Y	hospital-acquire	Y	23.1	N	N	N	N	N	N	N	N	N	Y	21	4.86	2.68	3.3	4.52
2	51	0	dead	⩾1	Y	high	Y	nohospital-acquire	N	21.1	N	N	N	N	N	N	N	N	N	Y	17	3.9	98	5.11	3.18
2	60	14	dead	⩾1	Y	Intermediate-high	N	hospital-acquire	Y	18.5	Y	Y	N	N	N	N	N	N	N	Y	9	3.02	256	63.1	3.92
1	73	11	dead	⩾1	Y	Intermediate-low	N	nohospital-acquire	Y	23.4	Y	Y	N	N	N	N	N	N	N	Y	10	3.94	290	5.52	5.83
1	48	36	dead	⩾1	N	Intermediate-low	N	nohospital-acquire	Y	29.3	Y	Y	N	N	N	N	N	N	N	Y	10	5.38	279	9.63	3.47
1	65	3	dead	⩾1	Y	high	N	nohospital-acquire	N	23	Y	Y	N	N	N	N	N	N	N	Y	14	2.28	244	11.26	6.44
1	54	46	dead	⩾1	Y	Intermediate-high	N	hospital-acquire	Y	26.8	N	Y	N	N	N	N	N	N	N	Y	25	4.47	248	8.55	6.08
1	74	34	dead	⩾1	N	Intermediate-low	N	hospital-acquire	Y	18.5	N	Y	N	N	N	N	N	N	N	Y	8	1.68	177	2.06	4
1	51	0	dead	⩾1	Y	high	Y	hospital-acquire	Y	19.4	Y	N	N	Y	N	N	N	N	N	Y	33	4.27	159	7.73	3.21
1	78	0	dead	⩾1	Y	high	Y	hospital-acquire	Y	27.5	N	N	N	Y	N	N	N	N	N	Y	25	2.76	141	11.12	5.7
2	66	27	dead	⩾1	N	Intermediate-low	Y	hospital-acquire	Y	21.7	N	N	N	Y	N	N	N	N	N	Y	29	3.86	254	0.21	4.65
2	43	25	dead	0	N	Low	Y	hospital-acquire	Y	26.7	N	N	N	Y	N	N	N	N	N	Y	19	5.79	460	0.34	4.96
2	43	11	dead	0	N	Intermediate-low	N	hospital-acquire	Y	20.8	N	N	N	Y	N	N	N	N	N	Y	16	4.02	293	0.14	2.51
1	55	9	dead	⩾1	Y	Low	Y	hospital-acquire	N	23.6	N	N	N	Y	N	N	N	N	N	Y	20	2.13	141	2.79	4.04
2	63	37	dead	⩾1	N	Intermediate-low	N	hospital-acquire	Y	21.5	Y	Y	N	Y	N	N	N	N	N	Y	34	4.51	232	0.98	2.29
1	71	0	dead	⩾1	Y	high	N	hospital-acquire	Y	21.5	Y	Y	Y	Y	N	N	N	N	N	Y	57	3.73	292	4.18	6.07
2	75	13	dead	⩾1	Y	Intermediate-low	Y	hospital-acquire	Y	23.7	Y	N	N	N	Y	N	N	N	N	Y	24	3.81	421	0.16	2.16
1	62	36	dead	⩾1	Y	Intermediate-low	Y	hospital-acquire	Y	17.7	Y	N	N	N	Y	N	N	N	N	Y	12	4.62	435	2.35	6.2
2	72	0	dead	⩾1	Y	high	Y	hospital-acquire	Y	21.9	N	N	N	N	Y	N	N	N	N	Y	6	2.63	109	5.86	4.5
1	67	19	dead	⩾1	N	Intermediate-high	Y	hospital-acquire	Y	23.4	N	N	N	N	Y	N	N	N	N	Y	3	2.3	255	6.12	3.33
1	70	28	dead	⩾1	N	Intermediate-low	Y	nohospital-acquire	N	22.4	N	N	N	N	Y	N	N	N	N	Y	3	2.3	255	6.12	3.33
2	45	15	dead	⩾1	Y	Intermediate-low	N	hospital-acquire	Y	22.6	N	N	N	N	N	Y	N	N	N	Y	16	4.02	293	0.14	2.51
2	63	30	dead	⩾1	N	Intermediate-high	Y	hospital-acquire	Y	21.5	Y	N	N	Y	N	Y	N	N	N	Y	19	3.49	204	6.26	1.51
2	56	0	dead	⩾1	Y	high	Y	hospital-acquire	Y	26.5	N	N	N	Y	N	Y	N	N	N	Y	2	4.38	176	50.21	1.31
2	56	8	dead	⩾1	Y	Intermediate-high	N	nohospital-acquire	Y	23.7	N	N	N	Y	N	Y	N	N	N	Y	11	2.93	231	66.63	2.91
2	67	0	dead	⩾1	Y	high	N	hospital-acquire	Y	26	Y	N	Y	Y	N	Y	N	N	N	Y	1	3.57	98	19.55	3.79
2	82	0	dead	⩾1	Y	high	N	nohospital-acquire	Y	21.3	Y	N	N	Y	Y	Y	N	N	N	Y	2	3.4	169	23.17	2.32
2	88	0	dead	⩾1	Y	Intermediate-high	Y	hospital-acquire	N	22.3	Y	N	N	Y	Y	Y	N	N	N	Y	2	3.4	169	23.17	2.32
2	72	2	dead	⩾1	Y	Intermediate-high	N	hospital-acquire	Y	21.2	Y	N	N	N	N	N	Y	N	N	Y	8	4.18	194	13.07	2.51
2	84	1	dead	⩾1	Y	Intermediate-high	N	nohospital-acquire	N	17.3	N	Y	N	N	N	N	Y	N	N	Y	8	3.82	224	5.41	4.94
1	56	9	dead	⩾1	N	Low	Y	hospital-acquire	Y	20.6	Y	N	Y	N	N	N	Y	N	N	Y	19	2.21	121	2.34	4.23
1	62	11	dead	⩾1	Y	Intermediate-high	Y	hospital-acquire	Y	22.9	Y	N	N	N	Y	N	Y	N	N	Y	31	4.34	333	1.23	4.26
1	64	12	dead	⩾1	Y	Intermediate-high	Y	hospital-acquire	Y	18.9	Y	N	N	N	Y	N	Y	N	N	Y	31	4.34	333	1.23	4.26
2	71	12	dead	⩾1	N	Intermediate-high	N	nohospital-acquire	Y	23.9	Y	N	Y	Y	N	Y	Y	N	N	Y	35	3.67	500	6.54	5.66
2	79	0	dead	⩾1	Y	high	N	hospital-acquire	Y	19.8	Y	Y	N	Y	Y	Y	Y	N	N	Y	5	2.86	129	15.91	2.01
1	60	3	dead	⩾1	Y	Intermediate-high	Y	nohospital-acquire	Y	18	N	N	N	N	N	N	N	Y	N	Y	6	3.95	250	12.37	4.04
1	65	1	dead	⩾1	Y	Intermediate-high	N	hospital-acquire	N	27	N	Y	N	N	N	N	N	Y	N	Y	43	4.55	234	1.57	1.86
1	70	4	dead	⩾1	Y	Intermediate-high	N	nohospital-acquire	Y	22.5	N	N	N	Y	N	N	N	Y	N	Y	7	3.75	479	11.16	3
1	61	0	dead	⩾1	Y	high	N	hospital-acquire	Y	21.7	Y	Y	N	Y	N	N	N	Y	N	Y	9	4.65	176	19.46	1.71
1	64	26	dead	⩾1	Y	Intermediate-high	Y	hospital-acquire	Y	23.5	Y	N	N	N	N	N	N	N	Y	Y	19	3.49	204	6.26	1.51
1	55	9	dead	0	N	Intermediate-low	Y	hospital-acquire	Y	20.1	Y	N	N	N	N	N	N	N	Y	Y	20	4.26	366	1.39	4.87
2	64	17	dead	⩾1	N	Intermediate-low	Y	hospital-acquire	Y	22.3	N	N	N	N	N	N	N	N	Y	Y	24	4.49	226	0.99	2.17
2	50	39	dead	⩾1	N	Intermediate-low	N	nohospital-acquire	Y	23.9	N	N	N	N	N	N	N	N	Y	Y	20	4.14	325	0.79	3.73
1	54	0	dead	⩾1	Y	high	Y	hospital-acquire	Y	20.1	N	N	N	Y	N	N	N	N	Y	Y	15	4.92	155	12.7	2.65
1	63	40	dead	⩾1	N	Intermediate-low	Y	hospital-acquire	Y	21.5	N	N	Y	Y	N	N	N	N	Y	Y	12	4.62	435	2.35	6.2
2	55	12	dead	⩾1	Y	Intermediate-high	Y	hospital-acquire	N	22.2	Y	N	N	N	N	Y	N	N	Y	Y	17	5.16	342	0.25	2.62
2	89	0	dead	⩾1	Y	Intermediate-high	N	hospital-acquire	N	20.4	Y	Y	N	N	Y	Y	N	N	Y	Y	25	2.18	191	5.01	7.07
